# Supplementary material for: Overexpression of Grapevine VyTRXy Improves Drought Tolerance by Maintaining Photosynthesis and Enhancing the Antioxidant and Osmolyte Capacity of Plants
Source: Int J Mol Sci. 2023 Nov 16;24(22):16388. doi: 10.3390/ijms242216388 (PMC10671229; doi:10.3390/ijms242216388)
Supplement: Supplementary file 1 [file ijms-24-16388-s001.zip]

Archive with 1 entries (1 files):
- ijms-2694996-supplementary.pdf
